# Supplementary material for: Commensal Fecal Microbiota Profiles Associated with Initial Stages of Intestinal Mucosa Damage: A Pilot Study
Source: Cancers (Basel). 2023 Dec 24;16(1):104. doi: 10.3390/cancers16010104 (PMC10778549; doi:10.3390/cancers16010104)
Supplement: Supplementary file 1 [file cancers-16-00104-s001.zip]

Archive with 1 entries (1 files):
- cancers-2726888-supplementary.pdf
